# Supplementary material for: External Validation of a Machine Learning Model for Schizophrenia Classification
Source: J Clin Med. 2024 May 17;13(10):2970. doi: 10.3390/jcm13102970 (PMC11121762; doi:10.3390/jcm13102970)
Supplement: Supplementary file 1 [file jcm-13-02970-s001.zip]

Archive with 1 entries (1 files):
- jcm-2959884-supplementary.pdf
